# Supplementary material for: The Risk of SARS-CoV-2 Infection in Pregnant Women: An Observational Cohort Study Using the BIFAP Database
Source: Healthcare (Basel). 2022 Dec 2;10(12):2429. doi: 10.3390/healthcare10122429 (PMC9777798; doi:10.3390/healthcare10122429)
Supplement: Supplementary file 1 [file healthcare-10-02429-s001.zip]

Archive with 1 entries (1 files):
- healthcare-2042996-supplementary.pdf
